# Supplementary material for: Nuclear respiratory factor 1 drives hepatocellular carcinoma progression by activating LPCAT1-ERK1/2-CREB axis
Source: Biol Direct. 2023 Oct 24;18:67. doi: 10.1186/s13062-023-00428-z (PMC10594727; doi:10.1186/s13062-023-00428-z)
Supplement: Supplementary file 9 — Additional file 9 Table S1. shRNA and siRNA sequences. [file 13062_2023_428_MOESM9_ESM.xlsx]

## Sheet: Sheet1
shNRF1#1	CCGGUGUUAAGCGCCAUAGUGACUGCTCGAGCAGUCACUAUGGCGCUUAACATTTTTT
shNRF1#2	CCGGAGUAGUAUAUUCAUCUAACGUCTCGAGACGUUAGAUGAAUAUACUACUTTTTTT
shLPCAT1#1	CCGGGGCTCACGCTGTGTCAGTTTTCTCGAGAAAACTGACACAGCGTGAGCCTTTTTT
shLPCAT1#2	CCGGGGATCAGACACATTTCGAATTCTCGAGAATTCGAAATGTGTCTGATCCTTTTTT
siCREB	ACAGCACCCACUAGCACUAUUTT
