# Supplementary material for: Nuclear respiratory factor 1 drives hepatocellular carcinoma progression by activating LPCAT1-ERK1/2-CREB axis
Source: Biol Direct. 2023 Oct 24;18:67. doi: 10.1186/s13062-023-00428-z (PMC10594727; doi:10.1186/s13062-023-00428-z)
Supplement: Supplementary file 10 — Additional file 10 Table S2. qRT-PCR primer sequences. [file 13062_2023_428_MOESM10_ESM.xlsx]

## Sheet: Sheet1
Gene	Forward primer (5'-3')	Reverse primer (5'-3')
NRF1	AGGAACACGGAGTGACCCAA	TATGCTCGGTGTAAGTAGCCA
LPCAT1	CGCCTCACTCGTCCTACTTC	CGCCTCACTCGTCCTACTTC
β-actin	CTTCGCGGGCGACGAT	CCACATAGGAATCCTTCTGACC
