# Supplementary material for: Nuclear respiratory factor 1 drives hepatocellular carcinoma progression by activating LPCAT1-ERK1/2-CREB axis
Source: Biol Direct. 2023 Oct 24;18:67. doi: 10.1186/s13062-023-00428-z (PMC10594727; doi:10.1186/s13062-023-00428-z)
Supplement: Supplementary file 11 — Additional file 11 Table S3. ChIP-qPCR primer sequences. [file 13062_2023_428_MOESM11_ESM.xlsx]

## Sheet: Sheet1
Promoter	Forward primer (5'-3')	Reverse primer (5'-3')
LPCAT1 promoter P1+P2+P3	GAGGCGAGGCTTCCAGG	GTCCGCATCCCCGCAG
LPCAT1 promoter P4	CCCTGTGCTCCAGTGGC	GTTCCGCTACCTGGTGGTTT
LPCAT1 promoter P5	TTCGCCGGAACAGCCC	GCGGGGAGGGAGGAAGG
LPCAT1 promoter P6	AGCAGCTACGGGTGAGAAAG	ATAGGGGCCCTGACTGTCC
NRF1 promoter	CAACCATTTTGGGCCCGCT	CCTCAAAAGCAACTGGATGAGC
