# Supplementary material for: Nuclear respiratory factor 1 drives hepatocellular carcinoma progression by activating LPCAT1-ERK1/2-CREB axis
Source: Biol Direct. 2023 Oct 24;18:67. doi: 10.1186/s13062-023-00428-z (PMC10594727; doi:10.1186/s13062-023-00428-z)
Supplement: Supplementary file 12 — Additional file 12 Table S4. Top 3000 putative NRF1 target genes. [file 13062_2023_428_MOESM12_ESM.xlsx]

## Sheet: Sheet1
N6AMT1
ANKRD26
SPRTN
EXOC8
EEF1A1
POLR2J3
FAM222B
EID2B
THOC3
SDHA
CCDC127
EHMT1
SRSF10
ZBTB17
MCRS1
MLST8
PREB
XRCC5
NDUFA8
MORN5
MOK
RAB35
DAGLB
SAMHD1
FAM220A
DNAJA3
RFX1
PAGR1
CKLF-CMTM1
CKLF
SAYSD1
POU2F1
DTX2
ZNF12
C10orf88
POLA2
LINS1
ASB7
SMARCA4
SUGP2
ARMC6
NPRL3
CCDC12
ADI1
RALGAPB
TXNL1
CEP20
SLX4
POLR2J
WDR4
MTCH2
MRPL24
GDF5
CEP250
PDRG1
INTS13
FGFR1OP2
ZMYM4
MAPKAP1
PTK2
USP21
XRCC2
UBN2
SMIM11B
SMIM11A
KHDRBS1
LOC100289561
HINT1
STK32C
LRRC27
EID1
AMACR
EXOSC2
SPDYE14
SPDYE10P
ENDOG
SPPL2B
LSM7
MRPS18C
HELQ
S100A13
CHTOP
AP3B1
FAM98A
ABCF3
PPME1
C2CD3
FAM122A
PDXDC1
TMEM43
CHCHD4
MEGF8
NDUFA6
ASNSD1
ASDURF
SMARCC1
THAP5
DNAJB9
ZNF576
IRGQ
FAM219B
ZC3H8
RPL36
ANGEL2
TOLLIP
NAPG
CYRIB
ALAS1
SELENOI
ADGRF3
KATNIP
GTF3C1
SCAF11
MTHFSD
DDRGK1
CCT5
ATPSCKMT
FARSB
MAN1B1
MRPL45
TTC37
ARSK
NF1
SYS1
COX6A1
FNBP4
GOPC
RABIF
TMEM250
POM121
SNAP47
JMJD4
HP1BP3
CRTC1
CRB1
TMEM209
MPC2
DCAF6
PHF12
SPDL1
VARS2
YEATS4
SRD5A1
ENTPD6
SEC61G
TOMM20
GRB2
ARMC2
RSRP1
SYNGR4
GOLGA1
PHF23
NBPF1
ATP6V0E2
SPC24
HBS1L
PALB2
DCTN5
ASCC1
ANAPC16
ELOF1
CENPBD1
FADD
LUC7L2
FMC1-LUC7L2
FMC1
HEXIM1
PAPOLA
SLC30A5
ADAM10
CHD1
RSL1D1
GTF3A
FAM200B
APC
POFUT2
TUBD1
RPS6KB1
SRPRB
CSNK1A1
KIFAP3
ATP5PO
NOB1
IQCC
OPA1
DYRK1B
UPF2
CNOT4
SCAPER
LONP1
CATSPERD
SUMF2
KCTD13
RBAK-RBAKDN
RBAK
RRP1
TAOK2
WWP1
CASP2
PARD6A
ACD
ZMYM1
TMEM141
FAM24B
HASPIN
NDUFA12
EXOSC5
BCKDHA
IFNAR1
BLOC1S4
POMT1
FBXO31
ACTN4
DPF2
KIF22
MIS18A
MAP1LC3B
C1orf74
PPP5C
COMMD8
CC2D1A
C19orf57
CCDC130
ERGIC3
EEF1G
PRMT2
CCNI
FZR1
CBX5
OCIAD1
GFOD2
VPS26B
NCAPD3
MYPOP
CASTOR2
ERCC6
PHF14
NUP107
PAM16
HNRNPA1
LOC100287896
LIPT2
ZNF638
ENDOV
TSEN2
MRS2
EPS15L1
SBNO1
PGP
DLD
EIF2D
CHMP7
PARK7
SH3YL1
ACP1
WDR43
ROPN1L
HINFP
ABCA3
FITM2
NDEL1
FAM71E1
EMC10
PDCD6IP
XPO5
POLH
OSCAR
NDUFA3
SMIM14
ALKBH5
RAD23A
RTN3
TMEM109
NUP50
B9D1
RANBP3
LOC100421372
HSPA14
CDNF
PLK4
MAP2K2
DNAJC5
GNPDA2
SRRM1
GNPTAB
BTF3
PCGF1
KDM3A
USO1
FLYWCH2
DYNC2I1
RAD21
ZFAND3
TMX1
RNF32
PITPNB
DOLPP1
PUM2
FAM234B
PAIP2
CAPZA2
CLN8
TRNAU1AP
SIN3B
INTS11
CPTP
MTFMT
TRIM46
KRTCAP2
NUP214
SPATA1
GNG5
CANT1
ANAPC7
DHDDS
THAP12
GVQW3
CDC34
RBM12B
TRMO
TMEM63A
FBXO46
ZC3H14
INTS2
SPOP
EEF1AKMT1
HNRNPH1
TMEM63B
MRPL14
CCDC150
VPS13A
TMED4
ILVBL
THAP7
MKNK1
PRPF39
SIRT6
ANKRD24
MOCS2
TMEM106B
TBK1
TBC1D32
MED4
TERF2IP
KARS1
ATP5MC2
MROH1
RNF149
STARD10
LRPAP1
C15orf40
SIRT5
SLC2A11
MTG1
ZNF747
RPS29
AP1M1
GATD3B
GATD3A
DSN1
PIP5K1A
PDCD2L
WIPI2
COG6
BCL10
TTC30A
NANP
C6orf136
TSPAN10
NPLOC4
SMIM27
FBXW5
C8G
UGGT2
PWP1
RBM17
IFT172
CCNT2
CDC7
KAT2A
TOMM7
CC2D1B
TMEM38A
SMIM7
CCDC93
ARMC5
MRTFB
PTCD3
POLR1A
PHC3
VDAC3
TCTEX1D2
BNIP3
ZDHHC12
TSSC4
ANO10
ABHD5
GMCL1
KIF2A
ABCB10
TRAPPC5
PIGX
CEP19
RAB1B
RPL8
AP2M1
MRPL17
SREBF1
PFKFB4
SINHCAF
SPG11
RNF19B
PPP2CA
SEC22C
PIGF
CRIPT
GAPVD1
FIP1L1
XRCC1
NUDCD2
HMMR
CPLANE2
TRIT1
CSDE1
SEPSECS
CHMP2A
EID2
PLS1
PLEKHB2
AP1G2
SSB
CACYBP
TAX1BP3
EMC6
AGFG2
SRP54
KDM8
POLR3B
MCRIP1
MKNK2
DCAF8
SPRYD7
TBCA
SHMT2
FAM104A
C17orf80
FAM120B
SEC16A
C9orf163
WRN
PURG
DHX34
RTL10
GNB1L
SARS1
MST1
PINK1
TBC1D7-LOC100130357
TBC1D7
ASB8
PRELID3B
ATP6V1C1
ZHX3
ZNF559-ZNF177
ZNF559
ZC3H15
SS18L2
ARPC1A
WDR5B
SUCLA2
CNTROB
MLH3
GTPBP10
PCNX3
COP1
SELENOT
ZFP69B
TRIM23
TRAPPC13
SHLD3
LSM4
C2orf74
ZDHHC16
EXOSC1
ASXL2
ITFG2
STARD6
C18orf54
EXOSC10
MYBBP1A
TRAPPC9
ZMAT5
UQCR10
TNKS2
ZNF286A
MAPK7
DPYSL2
SESN1
CEP57L1
NSMCE3
ZSCAN30
TFB2M
CNST
ELP6
EIF2S2
GPAA1
TRMT11
RAB18
TIMM13
SNRK
DHRS7B
TIGD6
HMGXB3
ATP6V1G1
SLC37A4
MFSD4B
ATP6V1F
KNL1
TRMT112
PRDX5
BMT2
RFXANK
BORCS8
TDP2
ACOT13
SLC39A7
RXRB
INTS7
DTL
ZNHIT1
PLOD3
SAFB2
SAFB
PPP6R1
CHORDC1
TMEM14A
DNA2
ERCC2
TMED9
SHC1
CKS1B
SPATA4
ZNF554
VPS13C
AKIRIN2
PGLS
CHMP3
ARFGAP3
RCBTB2
RPUSD4
FAM118B
BLOC1S2
MYO9B
HAUS8
TRIM37
SMAP2
SDCBP
PSMA2
PACC1
MRPL32
BRK1
NIPA2
SETD4
DNAJC25-GNG10
DNAJC25
COQ3
ARRDC3
UQCRB
CDT1
CLPTM1L
ZFR
ZBTB43
SNAP23
AKTIP
ZSCAN32
ZNF174
ZNF713
MARS2
SLC35A4
APBB3
LYPLA1
PPP6C
WIPF2
RPP14
HTD2
PGAM1
SOD2
ACAT2
RPL19
ZNF14
RAB1A
CARNMT1
EMSY
ZNF473
VRK3
TPX2
IRF3
BCL2L12
CIAO3
ARMC7
CNOT1
SRSF11
TMEM219
FAM227A
CBY1
SSNA1
ANAPC2
ZMYND12
PPCS
CCDC30
MCPH1
USP10
TMEM182
MFSD9
SPRY4
SPATA5L1
GATM
DIDO1
CBFB
PTPN4
NOMO2
PDIA5
CCDC97
MRI1
RDM1
SNRNP70
PFDN1
TOR1AIP1
MTHFD1
UPF1
TMED3
SCO2
EED
MSRA
CDC42
ZNF281
KIAA1109
TCF19
CCHCR1
PKMYT1
EIF1
RNF8
PATL1
DUSP18
OARD1
NFYA
SMG9
TMEM104
NAT9
ADIPOR2
CCSER2
INO80C
SBDS
IDE
CLN5
NAGK
TBCB
POLR2I
NOMO3
SLC39A6
NR1D1
IPP
CKS2
KANSL1
RPRD2
TTC32
SDF4
B3GALT6
GTSE1
STX12
SART1
ZBTB21
EIF2AK1
TIA1
RPL13A
RSRC1
KANK1
RPP38
CEP295
PTPN23
DAD1
VAPB
YIPF2
TIMM29
POLG2
ZNF624
EIF3E
CIPC
SRRT
PRDM4
CCS
CCDC87
NAA25
TBC1D5
SEC24D
TMBIM6
MRPL54
SPG7
SIX5
AMZ2
SERF1B
SERF1A
TMEM115
CTBP1
EXOG
NELFCD
TIGD5
EEF1D
BSN
TCP1
MRPL18
STPG2
ALG8
FBXO42
MBD1
CCDC125
RETREG2
CNPPD1
RAB23
SLC35D1
HILPDA
GDPD1
STX4
ZNF865
POLN
HAUS3
ATXN7L3B
NUP62
IL4I1
ATF5
MRPL10
LRRC46
NUDT7
TSACC
CCT3
HDHD3
LYSMD3
VCPIP1
C8orf44-SGK3
RWDD1
PELI1
AIP
SEH1L
TAF6
CNPY4
DCAF12
TMEM175
GAK
ZFAND2A
PTBP1
SRSF1
FBRS
AARSD1
CBX1
SOS1
MINK1
PGRMC2
IPO9
WARS2
CCDC61
ATG7
ACTR8
UROS
BCCIP
HOXC6
HOXC4
SMIM4
DHX9
BANP
PPA1
TRMT61B
OAZ2
AXDND1
MORF4L1
HSF1
BOP1
ZNF497
CXorf38
GRK5
E2F6
SLC39A10
DISP2
RAD51AP1
C12orf4
ZNF652
THAP11
PPP1CB
GPBP1L1
TBC1D10B
MYLPF
RSPH3
ZNF740
CSAD
ARPC2
DNAJC28
AFTPH
UQCRC1
MAP2K7
SNRPB2
PPAT
PAICS
P3H1
TDP1
IFT27
PI4K2A
ATAD3A
FAM133B
MCOLN1
MIB2
MEAF6
NBPF15
LIG4
PLEKHA8
DFFB
CEP104
SNRNP35
SARS2
MRPS12
INTS5
GABPB1
SYMPK
MYCBP
BORCS7
OTULIN
NAA50
ATP6V1A
MLX
GNPAT
C1orf131
RGL1
HSDL2
ARPC5
ICMT
SBF2
CISD1
UTP18
MBTD1
RAPGEF6
XPO7
RPL26L1
C11orf80
PCIF1
HEATR5B
GPATCH11
COX18
ZNF692
ING2
MKRN1
CYCS
EXT2
CCDC167
MMADHC
GPSM2
MESP1
LIG3
NOMO1
GEMIN2
TIGD1
EIF4E2
SDHB
PPM1D
FOSB
HNRNPL
SMAD4
LRCH3
INTS3
CFDP1
AGPAT5
ERICH2
GLIPR1L2
NOL7
ZMAT3
PEX16
PHACTR4
MRNIP
SLC35B3
PIGH
TMEM106C
AUH
DDX39A
LRWD1
ALKBH4
POM121C
CBLL1
TMEM91
B9D2
TENT4A
GPR137
TAF7
MED20
BYSL
ULK1
IPO11
DNAJB12
UBA52
TGDS
SMYD3
STX1A
KIF3A
PRR29
CSE1L
SPTLC1
MPHOSPH6
SEPTIN2
HDLBP
TBCCD1
PBLD
HNRNPH3
CDKL3
POP7
ERLIN1
UQCRFS1
TRAPPC3
RNF24
RIDA
POP1
EIF4E
CLASP1
BIRC6
PIAS4
CIRBP
FIGNL1
SNW1
C8orf37
GOLGA8B
ESRRA
ZNF717
RAD23B
CEP63
ANAPC13
UQCC1
NAE1
CHKB
RABEP1
SDR39U1
ZNF2
REEP4
NXF1
MSH2
ZMAT2
TRIM39
B3GALNT2
RBM23
PARN
RABGEF1
PPP1R12B
SPPL3
NDUFS7
NDUFAF4
KLHL32
MSL2
ATF6B
PTPA
CRAT
ZC3H18
RAD18
SPAST
MAP4K1
EIF3K
NADK
CHMP5
BAG1
MYL5
GAA
ATP5ME
FKBP1A
POLRMT
BRD2
KIAA2026
KMT2E
KLHL7
FLYWCH1
UBE2V1
RBM12
CPNE1
CFAP410
ZNF800
COPG1
UNK
SZRD1
GAREM1
RAB8A
SPEN
LSM1
BAG4
MRPL34
ZBTB49
LYAR
SVBP
ERMAP
CFAP206
EIF2S1
ATP6V1D
C5orf24
PPP1R7
PASK
TMEM50A
MAP3K14
RAB3GAP2
HIRIP3
POMGNT2
PAXIP1
CCT8
ZC2HC1C
C4orf3
ACYP1
SERTAD3
COPB2
TMEM254
RBM19
GPATCH8
DNM1
CIZ1
DTNBP1
SLC25A11
RNF167
BBS2
RBX1
GID8
CCNQ
ATAD1
EIF5A
ZFYVE27
NFX1
RIOK2
RBM4B
WDFY2
N4BP1
RWDD2B
SCAP
TAF12
CREM
IP6K2
TIMM9
KIAA0586
INSIG2
RTCA
HNRNPM
ZFYVE16
PCMTD2
ANAPC11
ALYREF
SLC49A4
DONSON
FBXO5
PSTK
PPP1R11
ZC3H3
FBL
PNRC1
CENPS-CORT
CENPS
PTRHD1
CENPO
AKT2
YIPF5
SENP8
MYO9A
KCTD16
TMEM70
VGF
HMGN1
FXR2
RBM7
C11orf71
OSER1
WAC
MAD2L1
GIT2
TPRA1
SAP18
MCM2
IP6K1
STRN3
AP4S1
COQ2
ARF1
VPS8
UVSSA
SAP30
HSDL1
DNAAF1
POMT2
GSTZ1
ZFP14
BBS9
TRAM1
NAA16
MTRF1
NDUFS6
POLR3H
MGA
LYPLAL1
LPCAT3
NBPF3
UCK1
TMX4
TMEM14B
DNAJB1
MYCBP2
SIRT7
CNIH1
SAE1
POT1
IMMT
PTTG1IP
GTPBP8
ZNF484
NRF1
TECR
ARSB
CRKL
KIF6
PSMA4
HACD3
PNISR
ZNF546
BTRC
RABGGTA
TPCN2
SKA1
STARD7
PAN3
FANCL
UTP20
CCNG2
NARF
PCGF6
PTGR2
RPL5
AVEN
NBEAL1
CEP120
UFSP1
PPP2R1A
WDR18
CYB5R4
SMC4
IFT80
LENG1
DDX39B
PLA2G12A
UBE4B
DOCK9
ARHGEF18
SCML1
FOCAD
ESCO1
C17orf97
CCDC107
DEDD2
ING1
C1orf53
ZNF852
ALDOA
TBC1D24
SNX14
STX2
LTO1
BCAR1
BAHCC1
ZNF765-ZNF761
ZNF765
GET1
RABGGTB
ZFP91
LPXN
TFG
SRSF4
CYTH1
TRIM28
C1orf109
STK38
CPSF1
TM9SF2
ARF4
TCF25
TAF1B
CAPN7
SSH1
ZNF701
UIMC1
VPS4B
TOP1
YARS2
FBXO48
APLF
HSPA8
DDX41
LUC7L
PCCB
MAST2
SHBG
CHMP2B
PIGV
TMEM161B
NAPB
ZNF468
HEXIM2
ARHGAP39
METTL15
KIF18A
SMARCB1
ZNF565
ZNF146
PVR
PLD3
C19orf47
PRIM2
UNC79
BTBD7
COX5B
FAM32A
MED18
CACUL1
TTBK2
CYTH2
SLC3A2
ZNF664-RFLNA
ZNF664
FBXO9
CCDC92
ZNF391
DLGAP4
GZF1
GLE1
RHEBL1
BLOC1S5
DHX8
EDEM2
RAB4A
ING5
RAD54B
FUT8
KDM4C
PAPSS1
AKAP8
PDCL3
UQCR11
LSM12
TPR
ODR4
MLLT3
ILRUN
SERTAD1
NAT10
NDUFAF5
ESF1
NUP85
RNF130
NPM1
ACAD9
SENP2
TDRD7
SPTY2D1
PDCD5
CAPNS1
TPM1
OS9
NDUFS8
ZNF248
GINM1
NFXL1
ADCK5
HGS
ARL16
U2AF1L5
U2AF1
ATP6V0D1
SLC16A13
BROX
AIDA
SUPT3H
LENG8
THOP1
ZSCAN29
TUBGCP4
UBE2K
CBR4
LOC114841035
FKBP2
ABRAXAS1
TUBG2
ZBTB4
POLR2A
ZNF787
EHD1
SNX4
ALDH16A1
SDHAF4
MMAA
RCC1
OGA
EZH1
PLCH1
SEC14L1
OTUD3
ROCK1
NAMPT
UBTD1
MMS19
WDR13
ZBED8
GMNN
SKA3
MRPL57
PRKAR2A
TMF1
EIF3L
ANKRD54
CTCF
NDUFB7
MED26
NPRL2
CYB561D2
RSU1
LMF1
PPP1R12A
BAD
PGAP1
MORC3
LRBA
SLC66A1
AKR7A2
SFI1
HEATR3
VPS35
MPDU1
LOC100996842
RNF145
COX6C
SLU7
LRRC42
HSPB11
INTS10
SCAND1
ANKRD13D
CACFD1
ZNF428
AATF
LRP2BP
ANKRD37
ABLIM2
ERICH1
XRCC6
DESI1
GPSM3
OXSM
NGLY1
MIB1
MRPL12
SWI5
GOLGA2
MAFG
FAU
PAFAH1B1
CDKAL1
MAVS
SNAP29
PI4KA
SGTA
PNN
NUBP1
GTF2A1
SRR
SMG6
MCM6
ZWINT
SDCCAG8
CEP170
AKAP1
MEX3B
LPCAT1
SMAP1
NDUFB10
ARL5A
MAGI1
TRAF3IP1
ARL1
CENPN
TSR3
GNPTG
TAOK1
IWS1
IRF2BPL
MYNN
MEST
SRPK1
SEC24C
DGKQ
DAAM1
MRPS33
COQ8A
PSENEN
SF3B1
DCUN1D1
C16orf70
GOLGA4
TMEM120B
CD320
BCL7B
PCLO
HDAC2
RPP30
U2AF2
CDC42EP4
HBP1
TMEM116
ERP29
TBC1D17
AKT1S1
LAMTOR4
URGCP
UBE2D4
FAF2
MEF2A
ISCU
BSG
RER1
MORN1
RB1CC1
OTUD6B
KIAA0513
CENPI
DIP2A
FDX2
TIMM21
FBXO15
PLRG1
SH3BGR
LCA5L
MRM1
USP28
HERC4
ATG5
WDR62
THAP8
SYCE2
UXS1
CCDC171
KANSL1L
RAB14
GSN
UBQLN1
CDC5L
MTRES1
TPGS1
ZNF302
EIF4G1
NT5C3A
GFPT1
TP53BP2
ZSCAN5A
RPS16
ZNF526
MED11
TMX3
CCDC102B
RSL24D1
ETFDH
C4orf46
NEK4
SPAG8
TTC13
ZFYVE19
DNAJC17
NDUFAF6
CCNE2
GATAD2A
RNF227
POLR2F
C22orf23
TTLL12
RPL14
BCKDHB
SIKE1
ZNF420
FBXL5
UNG
RNF38
HSP90AA1
RNF216
RABGAP1
TMED5
CCDC18
RBMX2
DCTN4
RAB33B
SRSF2
MFSD11
HM13
PACS2
ZNFX1
TULP3
LDHA
KIAA0895
ANLN
GTF2I
VPS28
STXBP5
UBE2R2
C4orf48
ZNF699
ZNF74
TTC9C
HNRNPUL2
WDTC1
HYLS1
FUT11
USP39
RABL6
MXD3
PARD6B
ZBTB14
SFMBT2
ZNF182
SPACA5
EVI5
LIPA
DDX11
RHPN1
RAVER1
SLC36A4
PFN1
RNF5
AGPAT1
TADA2B
CCDC96
RPS12
FBXO7
GRHPR
LSS
DPY30
OSTC
MESD
ZMYM6
CNOT11
RBL2
PPAN-P2RY11
PPAN
ABCD3
MFSD8
EGLN2
ABHD18
SRSF9
DYNLL1
MBD3
USF1
ZNF33A
WRNIP1
AP1S1
RNPS1
IQCE
TDG
MED28
ENO1
WWOX
PRPSAP1
ZNF232
PDCD4
MIER1
DNAI4
ACYP2
ARHGDIA
SDHAF3
MED9
ZNF444
PRRC1
B3GNTL1
FAM118A
BRF1
TCTA
RHOA
SHPRH
TUBG1
RETREG3
CSTF1
AURKA
CTU1
NOP2
PRDX3
PCBP1
ABI1
CCDC43
WAPL
HDHD2
TTLL5
ERG28
DENND2B
USP53
C14orf28
SMAD5
SCAMP2
PRRC2C
D2HGDH
LAPTM4A
DNAAF3
NR2C1
RTCB
NCOA5
TMEM19
PRPF3
SRSF7
EIF4H
SIAH1
PTPN2
TTLL4
DAZAP1
RPL37A
PPP2R2D
CDAN1
NAA38
CYB5D1
CD59
PPP2R3B
SDHD
PMS2
AIMP2
UBXN7
SPATS2
CNP
RPS5
ZRSR2
DUSP11
ZNF875
CCDC86
UBE3D
RBBP8
SPECC1L
PCNA
CDS2
SLC25A51
NBEA
TRAPPC12
ZNF438
CNTLN
ILKAP
DNMT1
PPDPF
DENND5A
SULT6B1
CEBPZOS
ZNF251
CDKN2B
STX7
GPR180
ZCWPW1
MEPCE
CEP41
PSMC4
SLC16A1
C15orf61
ABCA7
GET1-SH3BGR
BUB1
ZNF28
DUS3L
CUTC
COX15
XPA
MED25
SLTM
VAPA
ZNF180
TEX30
KAT7
NADSYN1
GRSF1
PCMTD1
HSPA9
CD9
SMC6
GEN1
MVD
CYP2R1
RAB10
BUB3
WDSUB1
PNO1
DNAJC3
GPR19
ZNF445
ATXN7L2
ATP5MPL
SCAMP3
SF3A2
PLEKHJ1
AGO1
DOHH
YY1AP1
DAP3
DENND3
FGGY
MIGA2
RPL10A
TMEM170B
PSD
FBXL15
L3MBTL3
NRBP1
ADAMTS6
WDR19
CCNB1
ASRGL1
CMTR2
ARRB2
STX17
STAG1
PCGF3
EEF2
SBF1
C12orf65
RNF139
CHAC2
WDR45
PRKDC
MCM4
NBPF11
PATZ1
PGS1
PITHD1
NFU1
ANKRD31
SPICE1
UBE2T
HDAC4
DPH6
TRMT2A
SLC44A2
RANBP1
NKTR
ZCCHC7
CLIC4
FRMD8
POLR2H
UQCC2
RNF14
SLC12A6
TMEM170A
DUSP22
NUP35
NEIL2
LRIF1
PPP2R5C
CATSPERE
CRK
SOS2
LAGE3
GRPEL2
CABIN1
TCAIM
NPAT
ATM
FIS1
CASZ1
ZNF285
ZNF583
POLR2J2
KRCC1
INPP4A
AP5S1
RBM14-RBM4
RBM14
ATAD3B
FXN
SLC35A5
PPM1F
ATG3
USP37
CNOT9
PDCD6
TM2D3
TELO2
CDV3
USF2
PCMT1
TMCC1
PHB
TXNDC9
STIM2
EXOSC6
RALBP1
FADS2
TFE3
HSPA4L
UCHL3
COMMD6
CDPF1
NAXE
ZNF782
FSD1L
SFXN2
ARL3
MFSD13A
MEIG1
DST
PMS1
ORMDL1
POLD1
SUCO
RTL8A
LAMTOR3
GMEB2
KAZALD1
CAMSAP1
NR2C2AP
DCTN6
C9orf40
ARMC8
CEP85
ZBED4
RETSAT
TAF4B
TGIF1
TRADD
FBXL8
MESP2
EXOSC8
ARF6
NCKIPSD
ZNF843
TIGAR
AIFM1
GTF2E2
CFAP36
STK25
RPA2
RGS20
DYNLRB2
CCNJL
CTPS1
EIF5B
ANAPC1
TRUB1
TRIM32
ASTN2
G3BP2
QKI
APRT
SSH2
EFCAB5
SFMBT1
GDPGP1
CIB1
NFAT5
GPANK1
CSNK2B
RELA
TSGA10
C2orf15
EML4
DCPS
EBAG9
KRR1
CASK
ZP3
DDX56
TMEM65
TESK1
SDCBP2
YWHAG
TUBB4B
UBR4
MAPKAPK5
SELENOW
TUBA1B
BCLAF1
MRPL36
AHCTF1
COQ10B
MITD1
CEMP1
NAA35
TWF2
UNKL
CEP72
CXCR4
C1QBP
TFAM
SEC61A2
MBD6
TMEM131
ZBTB2
HNRNPU
KDM2A
UTP23
CDK16
MYL12A
SNX1
CEP192
TARS1
ZNF658
NDUFA5
SIL1
TUBB
RMND1
ARMT1
ZNF770
SLC25A3
PTS
EPS8
SRP68
COX7A2L
TRPM7
RSPH14
SNRNP25
POLR3K
CKAP2
MOB3A
IZUMO4
SENP3
CSNK1G2
BMP2K
DYNLRB1
MRPS18B
RBKS
BABAM2
AP2A1
SNRPD2
QPCTL
KRI1
CTDSPL2
ZNF324B
TMEM184B
GBA
TRIM59
ODC1
CC2D2B
PHOSPHO2
CCDC173
PUS3
DDX25
KXD1
MAPRE3
H2BC11
H2AC11
CBX7
TRAM1L1
TMEM52
SYP
REXO2
CDC42BPB
TSPAN12
POLE4
SGMS1
ZNF527
PPIA
KDM4A
MACROD2
LRRC58
VPS26C
LHPP
LSM2
CZIB
ATRN
MFAP1
P4HB
ARHGAP35
EIF2B3
DNAJB6
GIT1
WDR44
CLK4
DHX15
P4HA1
ZKSCAN2
NDUFB8
RFXAP
OMA1
DAB1
SND1
FLNB
FCHO2
MGAT1
ZNF510
TBC1D25
AFG3L2
PUSL1
ACAP3
TEX264
ONECUT1
MRFAP1
UBE4A
TXNDC11
RASSF4
GPRIN1
MAN2A2
DECR2
POLI
HLCS
SMARCD3
SERINC1
PKIB
RHBDD3
EWSR1
TTC3
PIGP
USP16
RNPC3
COPS5
[truncated: 1,000 more rows]
