# Supplementary material for: Nuclear respiratory factor 1 drives hepatocellular carcinoma progression by activating LPCAT1-ERK1/2-CREB axis
Source: Biol Direct. 2023 Oct 24;18:67. doi: 10.1186/s13062-023-00428-z (PMC10594727; doi:10.1186/s13062-023-00428-z)
Supplement: Supplementary file 13 — Additional file 13 Table S5. Top 500 most differential survival genes in HCC. [file 13062_2023_428_MOESM13_ESM.xlsx]

## Sheet: Sheet1
HILPDA
CCDC58
B3GAT3
CLEC3B
CTB-147N14.6
SOCS2
LPCAT1
PES1
DNASE1L3
AHSA1
RP11-286H15.1
SAC3D1
SEC61G
RP11-295D4.1
RHPN1-AS1
MTCH1
PTTG1
SAMD13
CDC20
RPUSD3
SLC41A3
STEAP1B
CCDC137
MED19
SNRPEP2
LINC01134
NRAV
TMEM185B
HM13
NAP1L1P1
CELSR3
GNL2
EIF2S2
GPSM2
TIMM23
PPM1G
BTNL9
SLC29A3
KIF2C
MPV17
SCML2
TMEM251
MUTYH
EIF2B5
LRRC41
ATP1B3
UQCRH
RAB42
DTYMK
PIGU
FAM189B
ZNF576
RRP12
TAF3
GARS
XPO5
ERGIC3
CLTA
SLC16A3
KIFC1
EIF5B
CMB9-22P13.1
TRPC4AP
GAPDH
CCT3
BRK1
CDC42EP2
TMEM106C
POLR2L
UBE2S
COMMD3
PPP1R14B
MRPL11
SLC11A1
CHEK1
SRD5A3
UCK2
MKLN1-AS
RP5-864K19.4
KRBA1
TMEM147
CTC-297N7.9
HCFC1
ILKAP
AGTRAP
MAPKAPK5-AS1
NKX3-2
UPF3B
RRP8
ABCC5
C4orf47
CDKN2C
CCT4
NUP37
RAB24
MED10
MIR210HG
SLC1A5
SMS
AP001469.9
CCDC167
ACOT8
TM2D1
SNRPGP2
HEXB
ERI3
PPIL1
EZH2
RP11-810P12.7
ABCF3
ACOT7
RNF8
ARHGEF39
NUP205
YBX1
NAP1L4
KPNA2
FABP5P7
44622
GTF3C2
YIF1B
MTMR2
PTDSS2
G6PD
FAM127B
BIRC5
SLC9A3R1
CDC25C
STK39
PRR13
ZNF691
MRTO4
VOPP1
CDCA2
E2F2
CMSS1
DYNC1LI1
SPC25
FKBP4
RANBP1
LCAT
DYNLL1
CEBPZOS
UBE2E1
RP11-421M1.8
RP11-669E14.4
SF3B4
THAP2
FTH1P11
ADAMTS5
ATP5G1P4
TUBA1C
C3orf35
BCL10
PRAF2
ZNF37BP
TMCO3
RP11-620J15.3
LL22NC03-80A10.6
TP53RK
RP9P
POLR3C
SMG5
RDM1
GP6
MSANTD3
TXNL4A
RP11-258F1.2
SPP1
DHX34
SNRPD1
BRD8
C20orf27
CCL14
NAT9
DDX56
MAMSTR
MED8
ADH4
NUP85
CCDC34
GNG5
CFHR4
NOP58
ITGB1BP1
ARMC10
METTL18
TMEM115
ADAM12
NEIL3
SLC16A11
LINC00152
RP4-734G22.3
PARD3
ZFPL1
ACYP1
ZNF133
HAUS6
MYPOP
SLC52A2
N4BP3
ARF4
BAMBI
NUP155
TMEM237
AC083899.3
FAM50A
POLR2G
CCT7
PCAT6
SEC61A1
RP11-641D5.1
CCNB1
FTSJ1
RP11-165F24.2
DUSP12
CDK1
ATP6V0D2
TTYH3
HDAC2
MYL6B
ILF2
LSM5
HEATR5A
RNF145
C16orf59
EWSR1
CHORDC1
LL22NC03-N14H11.1
SGOL1
SRSF9
AC009005.2
CD58
C20orf24
TRIP13
DHDH
FAM24B
SH3GLB1
ISY1
SNHG3
NUF2
MMP10
ANAPC1
DDX11
VPS45
ACKR1
RAMP3
PGBD1
SNRPE
UPB1
CDCA5
CBX1
MAPKAPK5
MCM8
LLPH
REXO4
ADRA2B
ZNF239
CFHR3
LINC01554
E2F8
UBE2D2
NDC1
RAD54L
CBX2
CLIC1
E2F5
INPP5F
MMP1
PPHLN1
AURKA
NCBP2
WDR4
SGOL2
PRMT3
WDR77
RP11-1000B6.7
BACE1-AS
RP11-307C12.11
CENPI
RAN
AGPS
XCR1
SSR3
ZNF516
RP11-3P17.5
TOP2B
GPATCH4
KTI12
METTL5
TICRR
TMEM234
VPS72
APOPT1
LRRC42
OLA1P1
THAP3
VN1R108P
SLC30A6
DYNC1H1
CSTF2
CDCA8
IER3
ARMC7
UBLCP1
GEMIN2
ATIC
TPRXL
TARS
NEK2
PRR19
GRIN2D
RP11-79P5.10
RP11-286H14.4
ERP29
SRL
CTB-193M12.5
PSMD13
NEU1
COPRS
MKLN1
RP11-817I4.2
NABP2
SRSF2
CTC-459F4.9
C20orf196
CTD-3138B18.5
CPS1
MCM3
MBOAT7
PPP2R1A
RP11-159J3.1
RTN3
MCM7
SUPT3H
UQCC3
AC097662.2
MMD
RP11-466H18.1
UBXN2A
CAD
EXO1
SFPQ
AMD1
ARHGAP39
FANCL
AUNIP
PHC2
HSF2
CDC45
HMGA1
CEP55
SLC22A1
RP11-783K16.5
ZNF408
CRNKL1
RP11-468E2.6
MITD1
ESCO2
BBS7
CCDC134
TAF11
SMOX
C11orf84
MRPS15
SNRPA
CENPQ
RBM14
ITM2A
CNTN6
MARCKSL1
VPS37C
CTD-2083E4.4
RP4-798A17.5
CDT1
RGS20
PET117
CHCHD2
UBAP2L
TBX19
ERCC1
RP11-337N6.3
PIFO
RP11-403I13.8
METTL1
KDELR1
ZBTB40
ANKRD24
SEC14L2
RBFA
RPLP2
CYB5D2
PRC1
RNF24
PRDX1
IFT20
RP11-252E2.2
DLGAP5
TMED7-TICAM2
B4GALT2
HN1
SF3A3
SUPT5H
MYLK2
RP11-177B4.1
PAIP1
VPS26A
CAPG
CBX3
TBL1XR1
ETV5
IMPDH1
PLOD2
POLD1
CENPM
APIP
CTD-2240J17.1
ZNF248
ZC2HC1A
SLC39A10
RP11-884K10.7
FFAR3
MKI67
LARS
EIF4A3
DLGAP4
RP11-295M18.6
PSMD1
PRPF39
MAPT
MRGBP
RPIA
SKA3
FAIM
LMAN2L
FBXO5
NME6
AP000695.4
FAM27E3
B4GALT5
USP39
COA4
EHMT2
TUBG1
DENND5A
RARS
CENPBD1P1
NCDN
MCM10
OIP5
AC116035.1
ZNF789
NUTM2B-AS1
WDHD1
SNX7
DANCR
HOXD9
XRCC3
MRPL36
TOMM34
CEBPZ
TTLL1
DDOST
AP5Z1
TCF21
RAB35
GNAI3
MRPL35
H2AFZ
RNFT2
POLR3D
GYS2
C19orf48
TTLL4
APRT
C8B
DNAJB2
ELOVL1
ENO1
AC012065.1
TMEM79
PPIH
LINC01268
SNRPB2
LINC01296
ANXA10
FHL3
TARDBP
APLP2
PDSS1
CES3
FBXO30
RP11-98G7.1
TMEM14C
ERCC6L
CHMP3
ST6GALNAC4
BRD9
KIF11
RCL1
