# Supplementary material for: Nuclear respiratory factor 1 drives hepatocellular carcinoma progression by activating LPCAT1-ERK1/2-CREB axis
Source: Biol Direct. 2023 Oct 24;18:67. doi: 10.1186/s13062-023-00428-z (PMC10594727; doi:10.1186/s13062-023-00428-z)
Supplement: Supplementary file 14 — Additional file 14 Table S6. Phospholipid biosynthetic process gene set. [file 13062_2023_428_MOESM14_ESM.xlsx]

## Sheet: Sheet1
PPARD
VAPA
LPIN1
EFR3B
SLC44A5
PIGL
BECN1
PIGH
MTM1
FAR1
SOCS1
ORMDL1
GPAT4
MVK
GPAT2
TTC7B
PIK3R2
LCLAT1
PIK3C2A
ABCA8
LPCAT2
PIK3R4
DOLPP1
SPTLC2
SPTLC1
GNPAT
SLC44A2
PI4K2A
PLSCR1
AGPAT2
PLD1
OCRL
ATM
FDPS
MTMR4
LIPI
ETNK2
DPM1
APOA2
APOA1
PLA2G6
CHKB-CPT1B
PTDSS2
INPPL1
CLN3
PIP4K2A
PIP5K1A
CEPT1
PTPMT1
CHPT1
GPAT3
PIK3C2G
PITPNM1
PIP4K2C
ALOX15
SGMS1
PIK3R3
IP6K1
MTMR3
MTMR2
MTMR1
MBOAT2
PIP5KL1
FAM126A
DGKZ
PIK3CD
FAM126B
SOCS4
ABHD3
ABHD5
BMX
INPP5J
PTDSS1
LIPH
PCYT2
DGKH
DPM2
PIP4K2B
HDHD5
DHDDS
PIGX
SERINC5
PIGZ
PIGG
ABHD4
AGPAT1
VAC14
SLC44A1
SLC44A4
PIK3C2B
SYNJ1
PISD
NUS1
PI4KA
ITPKC
PIK3CA
PCYT1B
GGPS1
PI4KB
PEMT
SH3YL1
DGKQ
UVRAG
TAMM41
OSBP
PGAP2
SGMS2
INPP1
INPP5F
CRLS1
DGKB
TPTE2
PIK3CB
BPNT1
IPMK
BPNT2
CDS2
SOCS5
LPCAT1
GPAA1
ACP6
SERAC1
IMPA1
PIGU
PIGM
TTC7A
DGKD
SLC27A1
AGPAT3
ATG14
PLSCR3
SERINC1
MBOAT1
PLA2G4C
SLA2
PIP5K1C
SPHK2
AGPAT4
SAMD8
PIGN
SELENOI
HMGCS1
AGPAT5
INPP4A
IP6K3
PGAP4
PIGV
PIGQ
SRD5A3
FABP5
HMGCS2
CHKA
PIKFYVE
PIK3R6
PGS1
DGKG
ITPKB
PIK3R1
PNPLA3
DOLK
FADS1
FGF2
AJUBA
TAFAZZIN
PCYT1A
DHRS7B
HEXB
ADGRF5
CHAT
PIGO
PLAAT3
PIGB
PIGC
INPP5D
ETNK1
PLCG2
PIK3CG
CDS1
MPPE1
TMEM150A
PIGF
PITPNM3
PITPNM2
FITM1
SLC44A3
PI4K2B
PMVK
PIGK
GPAM
MVD
ORMDL3
FITM2
TMEM38B
INPP4B
PIP5K1B
DGKE
PLA2G4A
PGAP3
PIK3C3
MTMR14
CHKB
ABHD8
PIGY
MTMR6
MTMR7
PIGA
IP6K2
vapa-osbp_human
pik3c3-uvrag_human
pik3c3-atg14_human
pik3_human
dds_human
SMG1
SYNJ2
PLD2
SACM1L
PIGT
PGAP1
SOCS6
SOCS3
DGKA
SOCS7
SOCS2
PIGS
DPM3
ITPKA
PI4KAP1
FIG4
LPGAT1
ISYNA1
MFSD2A
PIPSL
PIGP
CDIPT
IMPA2
SERINC4
IDI1
PI4KAP2
PIGW
EFR3A
LPCAT3
INPP5E
CWH43
MBOAT7
P3R3URF
CISH
PTEN
INPP5K
LCAT
IDI2
LPCAT4
